# Supplementary material for: Hydrothermal Crystallization of Bismuth Oxychlorides (BiOCl) Using Different Shape Control Reagents
Source: Materials (Basel). 2021 Apr 27;14(9):2261. doi: 10.3390/ma14092261 (PMC8123882; doi:10.3390/ma14092261)
Supplement: Supplementary file 1 [file materials-14-02261-s001.zip]

Archive with 1 entries (1 files):
- materials-1150592-supplementary.pdf
